# Supplementary material for: Ionic Liquid Mixture Electrolyte Matching Porous Carbon Electrodes for Supercapacitors
Source: Materials (Basel). 2022 Oct 21;15(20):7400. doi: 10.3390/ma15207400 (PMC9611629; doi:10.3390/ma15207400)
Supplement: Supplementary file 1 [file materials-15-07400-s001.zip]

Archive with 1 entries (1 files):
- materials-1952738-supplementary.pdf
